# Supplementary material for: γδ T cells control humoral immune response by inducing T follicular helper cell differentiation
Source: Nat Commun. 2018 Aug 8;9:3151. doi: 10.1038/s41467-018-05487-9 (PMC6082880; doi:10.1038/s41467-018-05487-9)
Supplement: Supplementary file 4 — Supplementary Data 1 [file 41467_2018_5487_MOESM4_ESM.xlsx]

## Sheet: IgM
											Table S1 - IgM autoantibody array comparing WT vs. TCRd-/- mice before pristane injection (BPI; naïve)) and 3 months after pristane injection (3MPI)
ID	BPI WT1	BPI WT2	BPI WT3	BPI WT4	BPI WT5	BPI KO1	BPI KO2	BPI KO3	BPI KO4	BPI KO5	T Test - Naïve	3MPI WT1	3MPI WT2	3MPI WT3	3MPI WT4	3MPI WT5	3MPI KO1	3MPI KO2	3MPI KO3	3MPI KO4	3MPI KO5	T Test - 3 mo	Normalization (avarage of WT and KO groups)	BPI WT1	BPI WT2	BPI WT3	BPI WT4	BPI WT5	BPI KO1	BPI KO2	BPI KO3	BPI KO4	BPI KO5	3MPI WT1	3MPI WT2	3MPI WT3	3MPI WT4	3MPI WT5	3MPI KO1	3MPI KO2	3MPI KO3	3MPI KO4	3MPI KO5	Avarage WT BPI	Avarage KO BPI	Avarage WT 3MPI	Avarage KO 3MPI	Ratio KO naïve/WT naïve	Log2 Ratio KO naïve/WT naïve
Alpha Fodrin (SPTAN1)	4.1005	4.1835	2.2155	1.883	1.49	1.532	1.625	1.104	2.768	1.4195	0.126841	8.467	3.2325	3.3785	6.622	5.574	13.113	8.1315	9.775	5.7815	7.18	0.0707178	4.46204	0.918974	0.937576	0.496522	0.422004	0.333928	0.343341	0.364183	0.24742	0.620344	0.318128	1.89756	0.724444	0.757165	1.48407	1.2492	2.93879	1.82237	2.1907	1.29571	1.60913	0.621801	0.378683	1.22249	1.97134	0.609011	-0.715461
AQP4	57.05	107.254	37.978	59	38.8525	19	20.8105	8.6295	22.7935	22.9265	0.0126202	71.8985	54.33	54.33	71.1725	20.1385	36	29.8785	26.534	51.0025	36	0.109759	40.2663	1.41682	2.66363	0.943171	1.46525	0.964889	0.471859	0.516822	0.214311	0.566069	0.569372	1.78558	1.34927	1.34927	1.76755	0.500133	0.894048	0.742023	0.658963	1.26663	0.894048	1.49075	0.467686	1.35036	0.891142	0.313725	-1.67243
b2-glycoprotein I	20.9185	46.6565	13.9965	24.25	16.1425	36.5065	30.877	9.535	34.1205	12.4895	0.970325	96.0165	73.66	60.5585	63.837	73.66	58.75	26.6045	70.811	49.31	88.03	0.252116	43.2238	0.483958	1.07942	0.323814	0.561033	0.373463	0.844592	0.714351	0.220596	0.789391	0.288949	2.22138	1.70415	1.40104	1.47689	1.70415	1.3592	0.615505	1.63824	1.14081	2.03661	0.564337	0.571576	1.70152	1.35807	1.01283	0.0183886
b2-microglobulin	34.694	47.3285	37.33	30.606	37.33	37.2705	41.2465	13.724	35.8535	13.882	0.208449	45.5115	17.6795	33.874	32.186	24.393	35.5	20.193	46.748	15.775	59.5055	0.622282	31.4685	1.1025	1.504	1.18626	0.972591	1.18626	1.18437	1.31072	0.436118	1.13934	0.441139	1.44625	0.561815	1.07644	1.0228	0.775156	1.12811	0.641689	1.48555	0.501295	1.89095	1.19032	0.90234	0.976493	1.12952	0.758063	-0.39961
CENP-A	4.037	4.6365	2.1975	2.8365	3.5	3.002	0	2.157	3.6105	2.5565	0.155909	12.9925	12.1855	8.477	16.328	9.4055	8.66	10.7385	8.66	10.122	4.6275	0.0952468	6.23266	0.647717	0.743904	0.352578	0.455102	0.561558	0.481656	0	0.34608	0.579287	0.410178	2.08458	1.9551	1.36009	2.61975	1.50907	1.38945	1.72294	1.38945	1.62403	0.74246	0.552172	0.36344	1.90572	1.37367	0.658201	-0.603399
Chromatin	1.32	1.16	0.9595	1.542	1.16	1.114	1.569	0.987	1.3865	0.827	0.763326	3.8995	5.422	2.6255	7.7145	3.0365	6.5845	6.373	5.9145	4.824	2.7385	0.539257	2.94861	0.447668	0.393406	0.325407	0.522958	0.393406	0.377805	0.532115	0.334734	0.470221	0.280471	1.32249	1.83883	0.890419	2.61632	1.02981	2.23309	2.16136	2.00586	1.63602	0.928742	0.416569	0.399069	1.53957	1.79301	0.957991	-0.0619164
Collagen IV	4.701	5.727	3.0575	5.713	5	5.545	7.423	0.854	4.4585	4.5825	0.826094	22.7565	18	14.7475	18.555	16.287	24.6345	26.396	21.0285	26.937	14.7005	0.113934	11.9967	0.391859	0.477382	0.254862	0.476215	0.416782	0.462212	0.618755	0.0711864	0.371645	0.381981	1.8969	1.50042	1.2293	1.54668	1.35763	2.05344	2.20028	1.75286	2.24537	1.22538	0.40342	0.381156	1.50618	1.89547	0.944811	-0.0819029
Collagen V	1.009	3.687	1.7705	0.8435	0.615	1.9585	0.1445	0.234	0.5485	0.6795	0.215528	5.8325	1.7355	2.8235	6.3565	4.978	5.226	5.032	6.1125	1.708	4.9875	0.82389	2.69036	0.375043	1.37045	0.658091	0.313527	0.228594	0.72797	0.0537103	0.0869773	0.203876	0.252569	2.16793	0.645081	1.04949	2.3627	1.85031	1.94249	1.87038	2.272	0.63486	1.85384	0.589141	0.26502	1.6151	1.71472	0.449842	-1.15251
complement C1q	89.4495	144.774	107.3	88.377	107.3	40.25	58.6395	14.4985	57.6515	30.224	0.000942096	157.661	107.6	102.938	107.6	61.912	84	53.686	135.179	63.2715	84	0.28919	80.7768	1.10737	1.79227	1.32835	1.09409	1.32835	0.498287	0.725945	0.179489	0.713714	0.374167	1.95182	1.33207	1.27435	1.33207	0.766458	1.0399	0.664622	1.67348	0.783288	1.0399	1.33009	0.49832	1.33135	1.04024	0.374653	-1.41637
complement C3	80.993	80.4085	78.25	78.143	73.75	24	28.695	12.699	29.553	24.2485	1.67767e-07	130.189	71.5	44.9345	67.442	44.171	56	63.493	49.2585	56.2425	56	0.357834	54.7605	1.47904	1.46837	1.42895	1.427	1.34677	0.438272	0.524009	0.231901	0.539677	0.44281	2.37743	1.30569	0.820564	1.23158	0.806622	1.02263	1.15947	0.899526	1.02706	1.02263	1.43003	0.435334	1.30838	1.02627	0.304424	-1.71585
complement C3b	23.0075	58.1305	37.6	31.9015	37.6	16	19.7705	6.1675	18.8885	18.604	0.00861448	90.2525	61.33	53.3105	40.7155	61.33	43	40.895	68.969	42.7245	18.7455	0.142468	37.5691	0.612405	1.5473	1.00082	0.849142	1.00082	0.425882	0.526244	0.164164	0.502767	0.495194	2.40231	1.63246	1.419	1.08375	1.63246	1.14456	1.08853	1.83579	1.13722	0.498961	1.0021	0.42285	1.63399	1.14101	0.421965	-1.2448
complement C4	24.5075	49.8155	34.142	24.668	33	12.5	15.921	5.1735	14.152	14.9535	0.00325565	86.2705	14.059	18.032	30.6635	14.1605	38.988	35.0865	18.6945	35.9	32.25	0.97531	26.3305	0.930764	1.89193	1.29667	0.93686	1.2533	0.474734	0.60466	0.196483	0.537475	0.567915	3.27645	0.533943	0.684833	1.16456	0.537798	1.48072	1.33254	0.709994	1.36344	1.22481	1.2619	0.476254	1.23952	1.2223	0.377408	-1.4058
complement C5	16.6555	27.8115	18.66	19.386	11.4015	3.5	2.878	0.9495	6.929	3.312	0.00064186	43.19	21	14.6835	13.417	12.6655	32.0935	26.995	16.185	15.1	31.7645	0.628503	16.1227	1.03304	1.72499	1.15737	1.2024	0.707169	0.217085	0.178506	0.058892	0.429766	0.205424	2.67882	1.30251	0.910732	0.832178	0.785567	1.99057	1.67434	1.00386	0.936565	1.97017	1.16499	0.217934	1.30196	1.5151	0.187069	-2.41836
complement C6	34.0965	57.13	19.1575	22.8405	17.7105	25.0895	29.0005	6.3265	22.733	12.6745	0.227771	71.9945	39.5	33.9935	28.867	22.8905	30.66	22.1485	30.042	40.057	30.66	0.362434	28.4667	1.19777	2.00691	0.67298	0.80236	0.622149	0.881365	1.01875	0.222242	0.798583	0.44524	2.52908	1.38759	1.19415	1.01406	0.804116	1.07705	0.778051	1.05534	1.40716	1.07705	1.06043	0.673237	1.3858	1.07893	0.634869	-0.655468
complement C7	78.3525	120.186	46.146	52.5415	38.4825	21.33	21.745	14.618	31.5015	17.8905	0.0164797	128.7	54.66	46.073	54.66	40.8875	40.33	33.655	56.406	31.019	40.33	0.179	46.1681	1.69711	2.60322	0.999521	1.13805	0.83353	0.462007	0.470996	0.316626	0.682322	0.387508	2.78764	1.18393	0.99794	1.18393	0.885622	0.873547	0.728967	1.22175	0.671871	0.873547	1.45429	0.463892	1.40781	0.873937	0.318983	-1.64845
complement C8	42.076	54.542	24.151	35.84	22.016	16	26.4005	8.464	19.4665	10.907	0.0207187	59.625	40.33	40.33	29.45	31.807	52.4875	18.569	53.7045	20.392	36	0.669605	30.599	1.37508	1.78248	0.789275	1.17128	0.719501	0.522893	0.86279	0.27661	0.636181	0.35645	1.94859	1.31802	1.31802	0.96245	1.03948	1.71533	0.60685	1.75511	0.666427	1.17651	1.16752	0.530985	1.31731	1.18405	0.454796	-1.13671
complement C9	49.7835	74.5545	29.889	28.533	34.9095	17.5	21.0845	9.19	16.922	23.361	0.0200421	31.375	29.25	32.33	41.97	28.0875	43.66	28.816	45.8625	55.848	43.66	0.0585198	32.6955	1.52264	2.28027	0.914162	0.872688	1.06771	0.535241	0.644874	0.281078	0.517563	0.714501	0.959611	0.894618	0.98882	1.28366	0.859062	1.33535	0.881344	1.40271	1.70812	1.33535	1.33149	0.538652	0.997155	1.33258	0.404547	-1.30562
CRP antigen	98.2785	98.484	62.3595	72.155	60.2425	33.33	34.621	7.061	48.7215	43.827	0.0037556	119.961	36.5055	36.788	49.9525	45.597	70.33	82.729	67.1835	60.62	70.33	0.462415	57.0991	1.72119	1.72479	1.09213	1.26368	1.05505	0.583722	0.606332	0.123662	0.85328	0.767561	2.10093	0.639336	0.644284	0.874839	0.79856	1.23172	1.44887	1.17661	1.06166	1.23172	1.37137	0.586912	1.01159	1.23012	0.427975	-1.2244
dsDNA	1.3355	0.8945	0.8615	1.1365	1	1.0165	1.015	0.7695	0.9355	1.237	0.670018	5.618	4.8615	2.229	4.3065	4.303	7.2685	7.263	5.576	4.631	3.56	0.168057	2.88038	0.463654	0.310549	0.299092	0.394566	0.347176	0.352905	0.352384	0.267152	0.324783	0.429457	1.95044	1.6878	0.773856	1.49511	1.4939	2.52345	2.52154	1.93585	1.60777	1.23595	0.363007	0.345336	1.48022	1.96491	0.95132	-0.0719977
EBNA1	15.319	23.67	9.587	17.8615	9.283	7.75	10.0595	4.6285	10.0725	6.794	0.035642	28.556	12.636	29.4415	17.4	18.253	19.161	34.7415	24.7235	17.353	34.494	0.357133	16.7533	0.914385	1.41285	0.572244	1.06615	0.554098	0.462594	0.600447	0.276273	0.601223	0.405531	1.7045	0.754238	1.75735	1.0386	1.08951	1.14371	2.07371	1.47574	1.03579	2.05893	0.903945	0.469214	1.26884	1.55758	0.519073	-0.945989
Elastin	17.6795	18.81	11.569	13.22	15.25	10.686	13.695	6.637	12.6665	7.4835	0.0305501	44.3585	22.75	24.775	42.6085	18.7215	29	8.7345	30.9855	40.0565	35.6315	0.822248	20.2547	0.872859	0.928674	0.571176	0.652688	0.752912	0.527581	0.67614	0.327677	0.625361	0.36947	2.19004	1.1232	1.22317	2.10364	0.924304	1.43177	0.431233	1.52979	1.97764	1.75917	0.755662	0.505246	1.51287	1.42592	0.668614	-0.580755
FactorB	40.1535	49.605	38.5	33.7275	29.724	27.857	30.695	6.0445	20.8505	15.6955	0.0114428	98.5345	27.6595	33.407	92.012	35.091	61.8665	66.626	32.7055	32.13	48.5	0.614627	39.1141	1.02657	1.26821	0.9843	0.862285	0.759931	0.712199	0.784756	0.154535	0.533069	0.401275	2.51916	0.707149	0.854091	2.3524	0.897145	1.58169	1.70338	0.836156	0.821443	1.23996	0.980261	0.517167	1.46599	1.23653	0.527581	-0.922536
FactorH	41.795	57.9305	26.744	46.301	43.25	23	27.892	7.4255	39.918	17.0785	0.0257712	105.463	27.748	53.25	42.187	38.0105	36	27.528	41.7245	39.4965	36	0.250554	37.0842	1.12703	1.56214	0.72117	1.24854	1.16627	0.620211	0.752127	0.200234	1.07642	0.460533	2.84388	0.748244	1.43592	1.1376	1.02498	0.970764	0.742311	1.12513	1.06505	0.970764	1.16503	0.621904	1.43813	0.974804	0.53381	-0.905601
Fibrinogen IV	19.7655	30.0135	8.4975	16.918	9.7285	5.33	5.832	6.3555	1.063	9.0625	0.0232908	23.015	13.672	16.9545	27.7885	34.828	33	22.0035	27.761	41.3455	40.728	0.104647	18.7469	1.05433	1.60098	0.453274	0.902442	0.518939	0.284313	0.311091	0.339016	0.0567027	0.483413	1.22767	0.729293	0.904389	1.4823	1.8578	1.76029	1.17371	1.48083	2.20546	2.17252	0.905994	0.294907	1.24029	1.75856	0.325507	-1.61924
Fibrinogen S	124.696	179.095	81.3235	101.181	77.191	36.6225	43.856	25.4255	22.7365	45.663	0.00365568	141.115	63	45.9985	38.373	46.697	48.66	48.1735	30.8085	67.056	48.66	0.380735	62.6826	1.98932	2.85716	1.29739	1.61418	1.23146	0.584253	0.699652	0.405623	0.362724	0.728479	2.25127	1.00506	0.733832	0.612179	0.744975	0.776292	0.76853	0.4915	1.06977	0.776292	1.7979	0.556146	1.06946	0.776477	0.309331	-1.69278
Fibronectin	12.107	36.42	11.084	15.6745	18.75	10.33	10.33	6.871	12.5415	12.175	0.114286	61.862	13.9765	27.75	22.994	11.5545	33.75	44.3665	23.1165	18.44	49.9475	0.578144	21.6264	0.559825	1.68405	0.512521	0.724785	0.866995	0.477657	0.477657	0.317713	0.579916	0.562969	2.86048	0.64627	1.28315	1.06324	0.534277	1.56059	2.0515	1.0689	0.852661	2.30956	0.869635	0.483182	1.27748	1.56864	0.555615	-0.847843
Gliadin (IgG)	1.5525	2.45	1.1305	1.538	1.23	1.316	1.3965	0.5405	1.4045	0.683	0.125582	5.8445	4.4085	5.5	6.5765	4.853	4	6.473	6.241	2.103	2.053	0.255417	2.92474	0.530816	0.837681	0.38653	0.525858	0.42055	0.449954	0.477478	0.184803	0.480213	0.233525	1.9983	1.50731	1.88051	2.24857	1.65929	1.36764	2.21319	2.13386	0.719038	0.701942	0.540287	0.365195	1.8588	1.42713	0.675927	-0.56506
Heparan HSPG	8.083	11.776	4.739	7.6325	8.25	7.486	7.8665	2.921	9.02	5.583	0.354359	22.3255	14.627	14.5705	30.8905	13.091	26.9165	27.376	25.93	9.4575	10.562	0.862785	12.8313	0.629943	0.917754	0.36933	0.594833	0.642958	0.583416	0.61307	0.227646	0.702967	0.435107	1.73992	1.13994	1.13554	2.40743	1.02024	2.09772	2.13353	2.02084	0.737063	0.823142	0.630964	0.512441	1.48861	1.56246	0.812156	-0.30017
Histone H1	22.114	26.66	23.22	34.8135	26.66	4.2955	9.5725	20.2345	19.679	15.9245	0.00988629	58.0455	49	26.456	49	63.5565	38.5	3.9755	42.126	56.195	52.226	0.371284	30.584	0.723058	0.871698	0.759221	1.13829	0.871698	0.140449	0.312991	0.661604	0.643441	0.520681	1.8979	1.60215	0.865028	1.60215	2.0781	1.25883	0.129986	1.37739	1.8374	1.70763	0.872793	0.455833	1.60906	1.26225	0.522269	-0.937134
Histone H2A	16.4655	22.78	19.9745	33.4545	26.5	17.33	17.33	12.7165	17.457	21.9895	0.0826879	33.0405	19.9845	21.161	17.5485	97.5445	39.33	49.0475	25.2345	39.33	44.2155	0.922397	28.2151	0.583571	0.80737	0.707937	1.1857	0.939214	0.614211	0.614211	0.450699	0.618712	0.779353	1.17102	0.708291	0.749989	0.621955	3.45718	1.39394	1.73834	0.894362	1.39394	1.56709	0.844757	0.615437	1.34169	1.39753	0.728537	-0.456926
Histone H2B	7.452	4.307	4.699	6.306	4.75	6.0175	7.3555	2.898	6.3225	4.2095	0.889926	14.093	10.749	14.524	11.6735	17.5445	16.2505	16	16.6885	17.294	14.2175	0.105234	9.72578	0.766211	0.442844	0.483149	0.64838	0.488393	0.618716	0.756289	0.297971	0.650076	0.432819	1.44904	1.10521	1.49335	1.20026	1.80392	1.67087	1.64511	1.7159	1.77816	1.46184	0.565795	0.551174	1.41035	1.65438	0.974159	-0.0377714
Histone H3	88.7195	56.7175	62.6895	99.69	77.25	24.75	28.25	24.8525	25.208	23.56	0.000196325	108.584	34.294	63.25	65.455	46.146	69	73.573	59.784	73.9585	69	0.679821	55.9396	1.58599	1.01391	1.12066	1.7821	1.38095	0.442442	0.505009	0.444274	0.450629	0.421169	1.94109	0.613054	1.13068	1.1701	0.824926	1.23347	1.31522	1.06872	1.32211	1.23347	1.37672	0.452705	1.13597	1.2346	0.328828	-1.6046
Histone H4	2.951	2.9845	2.8725	3.4035	2.1915	3.6585	3.272	1.786	2.094	1.834	0.444008	4.8985	4.75	4.164	3.823	6.177	5.66	5.33	5.017	6.1965	6.0455	0.0894476	3.78824	0.77899	0.787833	0.758268	0.898439	0.578501	0.965752	0.863726	0.471459	0.552764	0.48413	1.29308	1.25388	1.09919	1.00918	1.63057	1.4941	1.40699	1.32436	1.63572	1.59586	0.760406	0.667566	1.25718	1.49141	0.877907	-0.187859
Histone-total	7.3465	7.536	5.6765	6.6075	4.75	3	1.6915	3.777	3.2115	4.7995	0.0028612	18.1215	8.25	5.5985	4.7175	4.1555	9.5925	12.6965	4.6845	10.787	10.6395	0.618098	6.55437	1.12085	1.14977	0.866063	1.00811	0.724707	0.45771	0.258072	0.576256	0.489978	0.732259	2.76479	1.2587	0.854162	0.719748	0.634004	1.46353	1.9371	0.714714	1.64577	1.62327	0.973899	0.502855	1.24628	1.47688	0.516332	-0.95363
Intrinsic Factor	4.9625	11.82	7.66	6.399	7.66	6.061	8.0125	1.3935	6	2.7065	0.123691	33.665	27	27	25.796	21.4825	35.195	24.3145	35.0735	39.2605	15.88	0.548986	16.546	0.299922	0.714373	0.462952	0.38674	0.462952	0.366312	0.484256	0.0842198	0.362626	0.163574	2.03463	1.63182	1.63182	1.55905	1.29835	2.1271	1.46951	2.11976	2.37281	0.959749	0.465388	0.292198	1.63113	1.80979	0.627859	-0.671488
KU (P70/P80)	7.1485	9.7165	5.1515	6.1035	3.5335	8.0045	8.6605	3.909	7.467	5.486	0.78936	28.106	15.6095	19.3865	39.2465	18.905	23.33	29.771	23.33	26.9775	13.545	0.869899	14.4846	0.493524	0.670815	0.355653	0.421378	0.243949	0.552621	0.59791	0.269873	0.515513	0.378747	1.9404	1.07766	1.33842	2.70953	1.30518	1.61067	2.05535	1.61067	1.86249	0.93513	0.437064	0.462933	1.67424	1.61487	1.05919	0.0829584
La/SSB	11.9565	19.9445	8.3745	12.239	5.637	13.26	13.7255	6.203	11.4185	8.03	0.70637	57.5395	39.75	28.333	33.9985	39.727	67.694	21.32	34.065	11.9975	22.268	0.462068	22.2946	0.536295	0.894587	0.375628	0.548966	0.252841	0.594762	0.615641	0.278228	0.512164	0.360176	2.58087	1.78294	1.27084	1.52496	1.78191	3.03634	0.956284	1.52795	0.538134	0.998805	0.521664	0.472194	1.7883	1.4115	0.90517	-0.143739
Mi-2	0.809	1.2795	0.763	1.127	0.713	1.4915	2.46	0.6665	1.1305	0.9275	0.265192	3.593	3.5345	2.9025	6.281	3.8395	8.7445	4.609	4.8305	7.552	1.9785	0.287029	2.83322	0.28554	0.451606	0.269305	0.39778	0.251657	0.526432	0.868269	0.235244	0.399015	0.327366	1.26817	1.24752	1.02445	2.21691	1.35517	3.08641	1.62677	1.70495	2.66552	0.698321	0.331178	0.471265	1.42244	1.95639	1.423	0.508935
Mitochondrial antige	9.9055	18	6.3135	12.4285	16	6.623	6.33	2.3605	9.7135	6.741	0.0328222	51.511	14.9935	24.594	23.9715	31.0775	32	25.5065	31.6585	46.167	24.8775	0.707423	19.086	0.518994	0.943101	0.330793	0.651185	0.838312	0.347009	0.331657	0.123677	0.508934	0.353191	2.69889	0.785577	1.28859	1.25598	1.62829	1.67662	1.3364	1.65873	2.4189	1.30344	0.656477	0.332894	1.53147	1.67882	0.507091	-0.979683
Muscarinic receptor	4.9985	6.0955	3.227	3.6225	4.5	2.841	3	1.921	3.825	3.02	0.029495	10.4125	5.356	7.25	6.8585	7.3565	9.5	11.267	9.756	7.5745	10.032	0.0643577	5.83062	0.857285	1.04543	0.553458	0.621289	0.771788	0.487255	0.514525	0.329468	0.65602	0.517955	1.78583	0.918599	1.24344	1.17629	1.2617	1.62933	1.93238	1.67324	1.29909	1.72057	0.76985	0.501045	1.27717	1.65092	0.650834	-0.619638
Myelin-associated glycoprotein	23.9705	39.385	15.799	20.9435	25	11	11.683	8.194	11.647	12.893	0.00836355	31.496	14.2235	14.5825	22.3045	20.1175	43.25	55.5625	28.201	43.399	46.876	0.00291767	23.835	1.00568	1.6524	0.662848	0.878685	1.04888	0.461505	0.490161	0.34378	0.48865	0.540926	1.32142	0.596747	0.611809	0.935786	0.84403	1.81456	2.33113	1.18317	1.82081	1.96668	1.0497	0.465004	0.861958	1.82327	0.442989	-1.17466
Myosin	15.362	12.815	8.5795	5.793	7.3645	14.221	12.345	8.436	13.2365	9.6445	0.467375	41.2775	27.75	22.4235	22.28	26.368	34.75	31.868	37.0735	42.305	28.068	0.147146	20.1156	0.763685	0.637067	0.426509	0.287985	0.366109	0.706963	0.613702	0.419376	0.658021	0.479453	2.05201	1.37953	1.11473	1.1076	1.31082	1.72751	1.58424	1.84302	2.10309	1.39533	0.496271	0.575503	1.39294	1.73064	1.15965	0.213695
Nucleolin	0.5525	1.538	0.3515	0.744	0.306	0.8	1.098	0.675	0.5125	0.791	0.760314	2.2935	2.912	2.1605	3.6655	3.69	3.8985	5.4635	6.047	4.586	1.896	0.107421	2.13054	0.259324	0.721883	0.164982	0.349207	0.143626	0.375492	0.515363	0.316821	0.240549	0.371268	1.07649	1.36679	1.01406	1.72046	1.73196	1.82982	2.56437	2.83825	2.15251	0.889916	0.327804	0.363899	1.38195	2.05497	1.11011	0.150701
Nucleosome antigen	17.673	19.9	14.36	13.2935	10.726	8	8.391	5.929	10.1555	7.6285	0.00353828	39.8975	43.66	43.66	55.1255	36.97	41.9865	28.026	46.895	49.418	30.98	0.427113	25.3656	0.69673	0.784526	0.56612	0.524075	0.422855	0.315387	0.330802	0.233741	0.400364	0.300741	1.5729	1.72123	1.72123	2.17323	1.45748	1.65525	1.10488	1.84876	1.94823	1.22134	0.598861	0.316207	1.72921	1.55569	0.528014	-0.921351
PCNA	21.518	35.6875	11.849	19.06	12.298	12.66	12.66	6.917	19.3365	12.0425	0.160581	79.832	28.494	36.353	24.4145	52.4875	41.5	38.8885	23.109	53.1605	51.114	0.815096	28.2639	0.761324	1.26265	0.419227	0.674358	0.435113	0.447921	0.447921	0.244729	0.684141	0.426073	2.82452	1.00814	1.2862	0.863805	1.85705	1.4683	1.37591	0.817615	1.88086	1.80845	0.710535	0.450157	1.56794	1.47023	0.633547	-0.658477
Peroxiredoxin 1	58.8725	48.771	43.384	56.125	51.75	24.33	24.33	16.303	34.457	23.2315	0.000131298	95.3615	55	36.4255	37.1755	52.3065	43.66	71.6715	25.5565	33.0035	43.66	0.402161	41.6845	1.41234	1.17	1.04077	1.34642	1.24147	0.58367	0.58367	0.391105	0.826614	0.557317	2.2877	1.31944	0.873838	0.89183	1.25482	1.04739	1.71938	0.613094	0.791745	1.04739	1.2422	0.588475	1.32552	1.0438	0.473736	-1.07784
PL-12	2.25	3.375	2.66	2.556	2.66	2	2.336	1.509	3.213	1.86	0.170898	11.0365	6.5635	6.759	11.0685	8.7765	17.044	14.902	14.305	11.7835	7.2155	0.0627356	6.38304	0.352496	0.528745	0.416729	0.400436	0.416729	0.31333	0.36597	0.236408	0.503365	0.291397	1.72903	1.02827	1.0589	1.73405	1.37497	2.6702	2.33462	2.24109	1.84606	1.13042	0.423027	0.342094	1.38504	2.04448	0.808681	-0.306358
PL-7	11.298	14.383	9.2005	13.913	12	7.75	10.154	5.8995	8.427	6.8275	0.00629327	32.764	23.5	20.7055	14.918	24.9555	31.28	17.96	23.5915	15.158	28.676	0.9935	15.8746	0.711701	0.906037	0.579572	0.87643	0.755923	0.4882	0.639637	0.371631	0.530847	0.430089	2.06392	1.48035	1.30431	0.939738	1.57204	1.97044	1.13136	1.48611	0.954857	1.8064	0.765933	0.492081	1.47207	1.46984	0.642459	-0.638323
PM/Scl-100	14.271	23.1935	8.241	12.4835	6.2925	11.7	13.4075	6.138	11.676	8.036	0.427328	42.872	17.1455	29.261	39.659	32.25	22	1.198	39.8775	26.3535	21.4025	0.225522	18.4707	0.772628	1.25569	0.446165	0.675853	0.340674	0.633435	0.725878	0.33231	0.632135	0.435067	2.32108	0.928252	1.58418	2.14713	1.74601	1.19107	0.0648594	2.15896	1.42677	1.15873	0.698202	0.551765	1.74533	1.20008	0.790265	-0.339591
Proteoglycan	1.231	2.12	0.529	0.608	0.589	1.1085	0.75	0.125	0.6945	0.522	0.306731	3.9815	3.22	3.0345	5.2185	4.6255	6.241	6.857	4.011	5.383	2.6715	0.273357	2.5632	0.480259	0.827091	0.206383	0.237203	0.229791	0.432467	0.292603	0.0487671	0.27095	0.203652	1.55333	1.25624	1.18387	2.03593	1.80458	2.43485	2.67517	1.56484	2.10011	1.04225	0.396145	0.249688	1.56679	1.96344	0.630293	-0.665904
Ribo phasphoprotein P2	0.6885	2.3885	1	2	0.91	1.9285	2.1315	0.6055	2.1365	1.1875	0.668898	6.8875	5.591	4.9975	8.8355	18.843	6.9685	5.75	7.879	3.6955	3.9975	0.241627	4.2424	0.16229	0.563007	0.235716	0.471431	0.214501	0.454578	0.502428	0.142726	0.503606	0.279912	1.62349	1.31789	1.17799	2.08267	4.44159	1.64258	1.35536	1.8572	0.871087	0.942273	0.329389	0.37665	2.12872	1.3337	1.14348	0.193432
Ro-52/SSA	5.2595	7.1615	3.0615	2.602	4.5	3.5115	2.5	1.1205	2.8515	2.935	0.0661879	10.8385	7.5	6.868	8.296	4.1075	7.5	5.183	10.5295	9.371	6.0175	0.896633	5.32287	0.988095	1.34542	0.57516	0.488834	0.845409	0.659701	0.469672	0.210507	0.535708	0.551395	2.03622	1.40902	1.29028	1.55856	0.771671	1.40902	0.973724	1.97816	1.76052	1.1305	0.848584	0.485396	1.41315	1.45038	0.572007	-0.805894
Scl-70	13.5865	17.7025	10.229	13.677	13.75	15.217	15.0455	7.317	14.6135	10.1575	0.524879	40.7795	27.1925	35.754	26.582	35.0515	25.5	27.7445	19.038	20.123	34.848	0.0890455	20.2111	0.672229	0.87588	0.506108	0.676707	0.680319	0.752903	0.744417	0.362029	0.723043	0.50257	2.01768	1.34542	1.76903	1.31522	1.73427	1.26168	1.37273	0.941957	0.99564	1.7242	0.682248	0.616992	1.63632	1.25924	0.904351	-0.145045
Sm	0.67	2.599	0.744	1.0835	0.635	1.8365	1.6715	0.471	1.4075	1.298	0.676724	5.5245	3.3805	3.471	7.88	5.4155	7.8885	7.3775	8.939	6.689	4.3975	0.124593	3.52646	0.189992	0.736999	0.210976	0.307248	0.180067	0.520777	0.473988	0.133562	0.399125	0.368074	1.56658	0.958609	0.984272	2.23453	1.53567	2.23694	2.09204	2.53483	1.8968	1.247	0.325057	0.379105	1.45593	2.00152	1.16627	0.221907
Sm/RNP	60.458	55.932	25.9285	34.085	44	14.25	25.538	6.5605	13.179	13.17	0.00332853	44.69	15.7225	24.8325	28.7365	14.91	26.33	24.542	29.941	24.7605	26.33	0.915497	26.3762	2.29215	2.12055	0.983028	1.29227	1.66817	0.540261	0.968223	0.248728	0.499656	0.499315	1.69433	0.596088	0.941475	1.08949	0.565283	0.99825	0.930461	1.13515	0.938745	0.99825	1.67123	0.551236	0.977333	1.00017	0.329838	-1.60017
SmD1	2.8645	3.175	2.889	2.2095	1.7195	2.4675	1.6	0.4315	2.054	1.682	0.0646294	8.364	7.75	6.865	11.917	4.4215	7.424	8.9915	9.294	7.6525	8.022	0.753231	4.85041	0.590569	0.654584	0.59562	0.455528	0.354506	0.50872	0.329869	0.0889615	0.423469	0.346775	1.72439	1.5978	1.41534	2.45691	0.911572	1.53059	1.85376	1.91613	1.5777	1.65388	0.530161	0.339559	1.6212	1.70641	0.640482	-0.64277
SmD2	4.1835	5.983	3.205	4.699	4.75	6.503	5.928	2.4585	5.604	4.47	0.625713	21.102	18.75	12.4725	25.1835	16.9975	18.978	21.975	16.944	19.387	11.1185	0.673564	11.0151	0.379796	0.543162	0.290963	0.426595	0.431225	0.59037	0.538169	0.223193	0.508755	0.405805	1.91573	1.7022	1.13231	2.28626	1.5431	1.7229	1.99498	1.53825	1.76003	1.00938	0.414348	0.453258	1.71592	1.60511	1.09391	0.12949
SP100	1.2645	2.2755	1.3105	1.244	1.3	1	1	0.9655	1.1575	1.2755	0.0913699	5.304	5.598	4.75	5.3575	3.8565	7	6.897	6.5	7.8995	4.152	0.0624111	3.3428	0.378275	0.680716	0.392036	0.372143	0.388895	0.29915	0.29915	0.288829	0.346266	0.381566	1.58669	1.67464	1.42096	1.6027	1.15367	2.09405	2.06324	1.94448	2.36314	1.24207	0.442413	0.322992	1.48773	1.94139	0.73007	-0.453894
ssDNA	9.548	5.881	7.2705	16.355	9.5	8.059	9.7005	6.9295	8.702	9.1175	0.534334	37.404	20.144	25.8365	26.7395	27.5	34.5205	20.2325	33.366	22.718	23.336	0.869304	17.3045	0.551764	0.339854	0.420151	0.94513	0.54899	0.465717	0.560577	0.400445	0.502875	0.526886	2.16152	1.16409	1.49305	1.54523	1.58918	1.99489	1.16921	1.92817	1.31284	1.34855	0.561178	0.4913	1.59062	1.55073	0.87548	-0.191854
Thyroglobulin	77.6735	114.297	44.325	68.104	76	36	42.19	20.4555	44.9405	37.0045	0.0105247	167.449	47.8405	52.507	75.9975	70.1485	67.33	49.1495	58.6325	94.5935	67.33	0.52402	62.4752	1.24327	1.82949	0.709482	1.0901	1.21648	0.576229	0.675308	0.327418	0.719334	0.592307	2.68025	0.765752	0.840446	1.21644	1.12282	1.07771	0.786704	0.938493	1.5141	1.07771	1.21776	0.578119	1.32514	1.07894	0.474738	-1.0748
Topoisomerase I	6.5185	23.7575	10.0545	14.522	7.1895	10	16.05	7.465	8.518	9.2745	0.557546	55.237	36.5	25.3825	29.2735	37.092	24.25	1.506	37.872	29.903	28.062	0.159855	19.9517	0.326715	1.19075	0.503943	0.727859	0.360346	0.501211	0.804444	0.374154	0.426932	0.464848	2.76854	1.82942	1.2722	1.46722	1.85909	1.21544	0.0754824	1.89819	1.49877	1.4065	0.621923	0.514318	1.83929	1.21888	0.82698	-0.274075
TPO	9.9195	25.519	7.9685	14.963	14.5	6	6.813	5.584	6.8105	6.2805	0.0266079	54.6735	40.25	29.2075	41.173	36.519	43.75	26.572	79.4055	36.3915	34.159	0.72531	25.0707	0.39566	1.01788	0.317841	0.596831	0.578363	0.239323	0.271751	0.22273	0.271651	0.250511	2.18077	1.60546	1.165	1.64227	1.45664	1.74506	1.05988	3.16726	1.45155	1.3625	0.581315	0.251193	1.61003	1.75725	0.432112	-1.21052
U1-snRNP-68	2.809	3.1035	1.4105	1.3155	2	2.3125	1.75	1.401	2.0995	1.8325	0.544765	8.1945	4.156	5.189	7.2025	5.9715	9.7375	8.527	5.875	0.501	5.37	0.937925	3.87156	0.725547	0.801615	0.364323	0.339785	0.516588	0.597304	0.452014	0.36187	0.542288	0.473323	2.11659	1.07347	1.34029	1.86036	1.5424	2.51514	2.20247	1.51748	0.129405	1.38704	0.549572	0.48536	1.58662	1.55031	0.88316	-0.179253
U1-snRNP-A	4.096	5.6625	3.5	2.1565	2.592	0.725	0.587	0.4845	1.3025	0.856	0.00216982	6.142	4.008	5	5.226	4.7925	6.9265	8.056	7.5	6.1615	8.645	0.00232897	4.02008	1.01889	1.40855	0.87063	0.536432	0.644763	0.180345	0.146017	0.12052	0.323999	0.212931	1.52783	0.996995	1.24376	1.29997	1.19214	1.72298	2.00394	1.86563	1.53268	2.15045	0.895853	0.196762	1.25214	1.85514	0.219637	-2.18681
U1-snRNP-C	8.7085	10.286	6.635	6.8865	4.9495	4.5175	8.5715	4.039	7.0225	4.527	0.204487	23.9715	10.484	12.886	23.977	20.104	14.25	5.854	23.2825	18.803	9.395	0.373512	10.9216	0.797362	0.9418	0.607509	0.630537	0.453183	0.413628	0.784818	0.369816	0.642989	0.414498	2.19486	0.959929	1.17986	2.19537	1.84075	1.30475	0.536	2.13178	1.72163	0.860219	0.686078	0.52515	1.67415	1.31087	0.765438	-0.385643
Vitronectin	20.217	27.8895	12.6785	17.5585	19.5	17.44	18.4305	7.148	20.36	11.1175	0.218291	59.072	27.641	25.8405	27.704	21.549	30.5	25.325	39.2215	19.5605	38.815	0.834591	23.2279	0.870375	1.20069	0.54583	0.755922	0.839507	0.750821	0.793463	0.307733	0.876531	0.478627	2.54315	1.18999	1.11248	1.1927	0.92772	1.31308	1.09028	1.68855	0.842112	1.67105	0.842465	0.641435	1.39321	1.32101	0.761379	-0.393313
[truncated: 2 more columns]

## Sheet: IgG
											Supplementary Data 1 - IgG autoantibody array comparing WT vs. TCRd-/- mice before pristane injection (BPI; naïve) and 3 months after pristane injection (3MPI)
ID	BPI WT1	BPI WT2	BPI WT3	BPI WT4	BPI WT5	BPI KO1	BPI KO2	BPI KO3	BPI KO4	BPI KO5	T Test - Naïve	3MPI WT1	3MPI WT2	3MPI WT3	3MPI WT4	3MPI WT5	3MPI KO1	3MPI KO2	3MPI KO3	3MPI KO4	3MPI KO5	T Test - 3 mo	Normalization (avarage of WT and KO groups)	BPI WT1	BPI WT2	BPI WT3	BPI WT4	BPI WT5	BPI KO1	BPI KO2	BPI KO3	BPI KO4	BPI KO5	3MPI WT1	3MPI WT2	3MPI WT3	3MPI WT4	3MPI WT5	3MPI KO1	3MPI KO2	3MPI KO3	3MPI KO4	3MPI KO5	Avarage WT BPI	Avarage KO BPI	Avarage WT 3MPI	Avarage KO 3MPI	Ratio KO naïve/WT naïve	Log2 Ratio KO naïve/WT naïve
AGTR1	1.5015	2.178	1.671	1.25	1.318	1.949	1	1	0.7605	1.139	0.154027	3.6575	4.8095	4	4.35	3.5865	2.33	1.619	2.929	1.687	2.33	0.00043525	2.15331	0.697298	1.01147	0.776014	0.580501	0.612081	0.905118	0.464401	0.464401	0.353177	0.528953	1.69855	2.23354	1.8576	2.02014	1.66557	1.08205	0.751865	1.36023	0.783445	1.08205	0.735472	0.54321	1.89508	1.01193	0.738587	-0.437161
Alpha Fodrin (SPTAN1)	1.4585	0.7205	0.3135	0.722	1.346	0.76	0.76	0.875	0.981	0.385	0.518351	2.445	3.9735	4.25	3.75	5.3935	1.23	0.7245	1.23	1.459	2.0545	0.000995813	1.68333	0.866439	0.428022	0.186238	0.428913	0.799607	0.451487	0.451487	0.519804	0.582775	0.228714	1.45248	2.36051	2.52476	2.22773	3.20407	0.730696	0.430398	0.730696	0.866736	1.2205	0.541844	0.446853	2.35391	0.795805	0.82469	-0.278076
AQP4	19.9855	17.2335	18.236	19	20.0645	7.33	6.8285	10.3915	5.282	7.227	2.73651e-06	26.7525	21.974	31.5	27.04	50.3875	24.33	21.3315	24.33	32.913	18.8985	0.227577	19.5731	1.02107	0.880468	0.931686	0.970719	1.0251	0.374493	0.348871	0.530907	0.26986	0.369231	1.3668	1.12266	1.60935	1.38149	2.57432	1.24303	1.08984	1.24303	1.68154	0.965533	0.965809	0.378672	1.61092	1.24459	0.392078	-1.35079
b2-glycoprotein I	6.379	11.8945	5.6605	2.8155	5.088	5.559	7.181	7.2875	8.2925	5.3945	0.820755	17.428	22.3935	8.889	30.331	17.599	26.109	15.285	30.4175	10.392	15.445	0.969608	12.4125	0.513919	0.958271	0.456034	0.226828	0.409911	0.447856	0.578531	0.587111	0.668078	0.434603	1.40407	1.80411	0.716135	2.44359	1.41785	2.10345	1.23142	2.45056	0.837223	1.24431	0.512992	0.543236	1.55715	1.57339	1.05896	0.0826421
BPI	8.397	8.887	9.763	9.33	11.281	7.4015	9.0645	7.726	6.904	6.2645	0.0163245	20.969	39.377	34.66	36.924	44.051	20.4235	12.391	19	2.7615	22.1615	0.00546227	16.0835	0.522088	0.552554	0.60702	0.580098	0.701402	0.460192	0.56359	0.480368	0.42926	0.389499	1.30376	2.44829	2.155	2.29577	2.7389	1.26984	0.770417	1.18134	0.171698	1.3779	0.592633	0.464582	2.18834	0.954239	0.783929	-0.351205
Collagen IV	2.5385	3.9535	1.703	1.9185	0.954	1.348	1.801	1.139	1.4135	1.032	0.13447	7.406	11.152	4.256	3.3625	9.145	9.1155	5.503	13.098	5.156	7.2435	0.653993	4.44633	0.57092	0.88916	0.383012	0.431479	0.214559	0.303171	0.405053	0.256166	0.317902	0.232101	1.66564	2.50813	0.957194	0.756241	2.05675	2.05012	1.23765	2.9458	1.15961	1.6291	0.497826	0.302879	1.58879	1.80445	0.608403	-0.716901
Collagen V	2.0055	4.0165	1.2875	0.7745	1.4485	1.182	0.0595	1.2315	0.1215	0.7325	0.0787249	8.175	10.179	5.1335	12.7525	16.093	9.0505	3.1655	6.461	4.356	5.1005	0.0530008	4.44784	0.450893	0.903022	0.289466	0.174129	0.325663	0.265747	0.0133773	0.276876	0.0273166	0.164687	1.83797	2.28852	1.15415	2.86712	3.61816	2.03481	0.711693	1.45261	0.979351	1.14674	0.428635	0.149601	2.35319	1.26504	0.349017	-1.51863
complement C1q	11.157	9.3795	9.911	9.0705	16.545	11.8705	10.48	13.323	7.094	11.941	0.880211	26.25	30.0945	20.8655	29.6185	24.1045	20.25	14.791	26.9085	18.3815	21.598	0.0590003	16.4054	0.68008	0.571732	0.60413	0.552897	1.00851	0.723572	0.638813	0.81211	0.432418	0.727869	1.60008	1.83442	1.27187	1.80541	1.4693	1.23435	0.901593	1.64022	1.12045	1.31652	0.683469	0.666957	1.59622	1.24263	0.97584	-0.0352839
complement C3	17.851	13.022	16.25	14.497	19.9355	9.75	9.6105	12.1285	7.939	9.4825	0.00154736	40.8145	35.1545	29.8755	34	60.0435	29.0745	23.518	26.173	26.258	26	0.0337617	21.9704	0.812501	0.592706	0.73963	0.659841	0.907379	0.443778	0.437429	0.552037	0.361349	0.431603	1.8577	1.60008	1.3598	1.54753	2.73292	1.32335	1.07044	1.19128	1.19515	1.18341	0.742411	0.445239	1.81961	1.19273	0.59972	-0.737638
complement C3b	13.821	21.6635	8.7445	24.812	7.6395	7.75	7.3395	8.8425	8.4675	7.3395	0.063993	29.033	25.0385	32.2825	30.75	37.4565	21.784	18.067	26.8365	18.7945	21.33	0.0057013	17.9931	0.768126	1.20399	0.485991	1.37897	0.424578	0.43072	0.407905	0.491437	0.470596	0.407905	1.61356	1.39156	1.79416	1.70898	2.08171	1.21068	1.0041	1.49148	1.04454	1.18545	0.85233	0.441713	1.71799	1.18725	0.518241	-0.948304
complement C4	11.5715	7.6665	7.765	11.9185	10.081	7.1995	5.557	6.5065	5.9065	9.4965	0.0365631	24.999	27.561	41.5	26.337	86.798	13.687	6.4125	25.106	13.8545	25.4955	0.0809766	17.8788	0.647218	0.428803	0.434312	0.666626	0.563851	0.402683	0.310814	0.363922	0.330363	0.531159	1.39825	1.54154	2.32118	1.47308	4.85479	0.765542	0.358664	1.40423	0.774911	1.42602	0.548162	0.387788	2.31777	0.945873	0.707433	-0.499334
complement C5	17.213	8.8805	7.5415	11.268	16.905	3.75	2.965	4.391	2.396	6.572	0.00448889	25.8105	32	32.851	16.52	54.3695	16	18.032	16.541	10.175	20.3995	0.0376862	15.4564	1.11365	0.574551	0.48792	0.729017	1.09372	0.242618	0.19183	0.284089	0.155016	0.425195	1.66989	2.07034	2.12539	1.06881	3.5176	1.03517	1.16663	1.07017	0.658302	1.31981	0.799771	0.25975	2.09041	1.05002	0.32478	-1.62247
complement C6	9.901	5.62	8.25	8.3765	8.655	6.1135	6.2805	5.423	4.7435	4.399	0.00805544	20.6045	15.618	17.036	23.5	40.3925	11.582	8.6715	11	13.831	11.7675	0.028835	11.513	0.859984	0.488144	0.716581	0.727569	0.751759	0.531008	0.545514	0.471033	0.412012	0.38209	1.78967	1.35655	1.47972	2.04117	3.50842	1.00599	0.753192	0.955441	1.20134	1.02211	0.708807	0.468331	2.03511	0.987614	0.660732	-0.597864
complement C7	22.49	8.5285	7.2425	8.6525	25.3115	9.8495	8.0275	10.691	8.0235	6.9685	0.184966	41.056	44.557	61.66	63.293	100.98	22.4235	21.5465	24.25	26.9405	26.805	0.00756467	26.1658	0.859519	0.325941	0.276793	0.33068	0.967351	0.376427	0.306794	0.408587	0.306641	0.266321	1.56907	1.70287	2.35651	2.41892	3.85924	0.856978	0.823461	0.926783	1.02961	1.02443	0.552057	0.332954	2.38132	0.932252	0.603115	-0.729494
complement C9	25.378	15.559	10.666	9.1235	24.6185	7.66	7.437	10.131	5.782	7.548	0.0275237	18.312	23.057	21.106	34.283	101.147	33.436	27.4305	27	27	20.778	0.452153	21.7848	1.16494	0.714215	0.489608	0.418802	1.13008	0.351622	0.341385	0.46505	0.265415	0.346481	0.840588	1.0584	0.968842	1.57371	4.64302	1.53483	1.25916	1.2394	1.2394	0.953786	0.783529	0.353991	1.81691	1.24532	0.45179	-1.14628
CRP antigen	62.6795	57.5	59.531	45.5815	64.1735	11.9	11.372	12.4035	12.1785	12	6.83039e-07	59.519	95.019	116	116	194.387	92.4275	63.227	134.095	47.6185	72.447	0.235315	63.8124	0.982247	0.901079	0.932907	0.714305	1.00566	0.186484	0.17821	0.194375	0.190849	0.188051	0.932719	1.48904	1.81783	1.81783	3.04623	1.44843	0.990827	2.10139	0.746227	1.13531	0.907239	0.187594	1.82073	1.28444	0.206774	-2.27387
EBNA1	5.582	4.0645	3.025	2.5685	2.6	3.25	3.016	5.4715	2.8035	2.598	0.860813	10.306	18.2535	22.374	15.5	12.487	6.7635	5.2425	7	8.394	8.9285	0.00501865	7.19471	0.775848	0.564929	0.420448	0.356999	0.361377	0.451721	0.419197	0.76049	0.389662	0.361099	1.43244	2.53707	3.10979	2.15436	1.73558	0.940066	0.728661	0.972938	1.16669	1.24098	0.49592	0.476434	2.19385	1.00987	0.960706	-0.0578327
Elastin	1.5095	2.697	1.4285	2.9105	5.159	2.6425	6.1435	4.3715	3.3275	2.3995	0.31228	8.571	11.471	5.235	7.793	22.3195	14.9755	6.942	7.5635	9.75	6.557	0.583641	6.3847	0.236424	0.422416	0.223738	0.455855	0.808025	0.41388	0.962222	0.684683	0.521167	0.37582	1.34243	1.79664	0.819928	1.22057	3.49578	2.34553	1.08729	1.18463	1.52709	1.02699	0.429292	0.591554	1.73507	1.4343	1.37798	0.462553
Entaktin EDTA	3.7435	5.297	3.4585	2.9635	3.285	3.9625	2.855	5.64	1.566	1.058	0.450131	8.116	10.5255	4.779	4.6465	7.4	9.4095	7.8515	14.7905	8.5975	7.8525	0.165327	5.63084	0.664821	0.940712	0.614207	0.526298	0.583394	0.703714	0.507029	1.00163	0.278111	0.187894	1.44135	1.86926	0.848719	0.825188	1.31419	1.67107	1.39437	2.6267	1.52686	1.39455	0.665886	0.535675	1.25974	1.72271	0.804454	-0.313918
Factor I	3.4135	0.844	2.713	1.57	5.06	3.642	1.7885	1.613	1.5925	1.9545	0.489083	5.739	8.66	3.196	5.3725	25.204	7.88	3.1775	12.1035	2.837	4.3935	0.437914	4.91634	0.694318	0.171673	0.551834	0.319343	1.02922	0.740795	0.363787	0.32809	0.32392	0.397552	1.16733	1.76147	0.650077	1.09279	5.12658	1.60282	0.646314	2.46189	0.577056	0.893653	0.553278	0.430829	1.95965	1.23635	0.778685	-0.360889
FactorB	10.0085	5.383	3.7645	5.7215	9.0155	6.646	6.302	4.363	3.814	2.7	0.186361	20.8145	32.085	31.492	30.33	38.555	15.7935	19.932	16.5	14.625	14.7155	0.00141079	13.9403	0.717953	0.386146	0.270044	0.410428	0.646721	0.476746	0.45207	0.312977	0.273595	0.193683	1.49311	2.3016	2.25906	2.1757	2.76572	1.13294	1.42981	1.18362	1.04911	1.05561	0.486258	0.341814	2.19904	1.17022	0.702948	-0.508511
Fibrinogen IV	7.792	12.894	10	12.9	6.1575	3.9925	7.98	5.718	3.525	2.8505	0.0137727	17.3175	23.8	15.5995	18.137	26.0905	24.69	7.999	35.6735	16.2895	31.84	0.583526	13.8695	0.561808	0.929665	0.721006	0.930098	0.443959	0.287862	0.575363	0.412271	0.254155	0.205523	1.2486	1.71599	1.12473	1.30769	1.88114	1.78016	0.576733	2.57208	1.17448	2.29568	0.717307	0.347035	1.45563	1.67983	0.483802	-1.04751
Fibrinogen S	46.4475	29.5995	41.25	28.7995	59.8915	14.9945	8.8145	10.75	7.4475	12.366	0.00090288	65.243	35.3145	44.9715	39.517	50.295	58.9415	45.3645	50.5	57.483	40.848	0.584319	35.659	1.30255	0.830071	1.15679	0.807636	1.67956	0.420497	0.247189	0.301467	0.208853	0.346785	1.82964	0.990339	1.26115	1.10819	1.41044	1.65292	1.27217	1.41619	1.61202	1.14552	1.15532	0.304958	1.31995	1.41976	0.26396	-1.92161
Fibronectin	7.25	9.4435	5.7735	9.0565	5.499	7	8.3045	7.1135	6.316	6.7575	0.73609	22.7885	35.89	33.33	33.33	30.653	13.274	16.2365	13	14.478	8.9805	0.000108279	14.0576	0.515734	0.67177	0.410702	0.64424	0.391175	0.49795	0.590746	0.506024	0.449293	0.480699	1.62107	2.55306	2.37095	2.37095	2.18052	0.944255	1.15499	0.924764	1.0299	0.638834	0.526724	0.504942	2.21931	0.93855	0.958647	-0.0609288
GP2	1.783	3.023	2.847	2.937	3.7025	2.711	7.599	2.794	4.198	1.874	0.382996	7.2	13.6015	5.358	5.03	21.6765	12.6195	8.575	6.868	3.199	9.12	0.499245	6.05233	0.294597	0.499477	0.470397	0.485267	0.611748	0.447926	1.25555	0.46164	0.693617	0.309633	1.18962	2.24732	0.885278	0.831084	3.58151	2.08506	1.41681	1.13477	0.528556	1.50686	0.472297	0.633673	1.74696	1.33441	1.34168	0.424044
Heparan HSPG	2.4505	1.9345	1.5565	1.7895	2.4205	1.617	4.4445	2.1115	0.757	0.86	0.919418	7.7955	12.1935	4.59	6.2395	11.741	8.451	6.192	8.9195	2.7745	4.719	0.258137	4.49888	0.544691	0.429996	0.345975	0.397766	0.538023	0.359423	0.987913	0.469339	0.168264	0.191159	1.73277	2.71034	1.02025	1.3869	2.60976	1.87847	1.37634	1.98261	0.616709	1.04893	0.45129	0.43522	1.89201	1.38061	0.964389	-0.0523122
Histone H1	8.7925	9.022	7.75	6.6805	6.1545	3.709	4.128	5	5.8645	5.642	0.0039403	9.552	25.0665	12.549	12.7895	23.2005	12.0145	4.8575	11.0055	13.822	14.443	0.168082	9.62128	0.913859	0.937713	0.805506	0.694346	0.639676	0.3855	0.429049	0.519681	0.609534	0.586408	0.992799	2.60532	1.3043	1.32929	2.41137	1.24874	0.50487	1.14387	1.43661	1.50115	0.79822	0.506034	1.72862	1.16705	0.633954	-0.657551
Histone H2A	7.449	9.1975	7.5	8.1055	5.6945	3.825	0.3775	7.6705	2.2295	5.429	0.0286315	16.75	22.834	12.185	10.424	22.068	5.2875	2.488	3.33	4.872	3.221	0.00096472	7.66505	0.971813	1.19993	0.978467	1.05746	0.742917	0.499018	0.0492495	1.00071	0.290866	0.708279	2.18524	2.97897	1.58968	1.35994	2.87904	0.689819	0.32459	0.434439	0.635612	0.420219	0.990117	0.509625	2.19858	0.500936	0.514712	-0.958164
Histone H2B	4.156	2.3405	5.081	2.074	4.2085	4.5375	3.0835	4.2135	4.095	2.309	0.918216	7.03	9.466	9	12.9655	7.041	7.1555	6.541	6.23	6.5	6.971	0.0588077	5.51984	0.75292	0.424016	0.920497	0.375735	0.762431	0.822034	0.558621	0.763337	0.741869	0.418309	1.27359	1.7149	1.63048	2.34889	1.27558	1.29632	1.185	1.12866	1.17757	1.2629	0.64712	0.660834	1.64869	1.21009	1.02119	0.030255
Histone H3	23.051	17.5895	14.7775	14.673	24.077	14.3085	10.761	11.5	9.864	11.725	0.00987233	44.812	59.5635	57.5	53.446	73.078	33.6	35.3975	42.5155	23.1875	34.582	0.00264132	29.0485	0.793535	0.605522	0.508718	0.505121	0.828855	0.492573	0.370449	0.39589	0.33957	0.403635	1.54266	2.05048	1.97945	1.83989	2.51572	1.15669	1.21857	1.4636	0.798234	1.19049	0.64835	0.400424	1.98564	1.16552	0.617604	-0.695247
Histone H4	2.436	2.933	2.5	2.2145	3.311	1.3	1.4995	1.3	0.6705	1.7335	0.000803717	4.908	5.2295	3.265	7.25	16.2315	4.729	4.206	4.75	6.897	3.4225	0.309458	3.84701	0.633218	0.762409	0.649855	0.575641	0.860667	0.337924	0.389783	0.337924	0.174291	0.450609	1.27579	1.35937	0.84871	1.88458	4.21925	1.22926	1.09332	1.23472	1.79282	0.889651	0.696358	0.338106	1.91754	1.24795	0.485535	-1.04235
Histone-total	1.6105	2.7705	2.182	2.049	5.7415	4.391	0.519	4.8305	0.944	3.475	0.974054	8.3275	7.902	3.2895	3.096	5.922	9.4845	4.011	8.678	21.6565	1.255	0.39385	4.90995	0.328007	0.564262	0.444403	0.417315	1.16936	0.894306	0.105704	0.983818	0.192262	0.707746	1.69604	1.60938	0.669965	0.630556	1.20612	1.93169	0.816912	1.76743	4.41073	0.255603	0.584669	0.576767	1.16241	1.83647	0.986484	-0.0196322
Intrinsic Factor	1.765	3.0235	1.5	1.8595	1.2825	1.4925	1.33	1.658	1.849	0.439	0.20766	5.34	11.274	7	5.6455	5.639	3.33	1.4035	3.33	4.642	4.539	0.0227724	3.26427	0.540703	0.926241	0.459521	0.569653	0.39289	0.457223	0.407442	0.507924	0.566436	0.134486	1.63589	3.45376	2.14443	1.72948	1.72749	1.02014	0.429958	1.02014	1.42206	1.39051	0.577802	0.414702	2.13821	1.05656	0.717724	-0.478498
KU (P70/P80)	3.8345	2.033	2.583	2.3305	3.1255	3.6555	5.5805	3.146	3.0425	3.75	0.0955142	7.962	11.9265	6.7465	5.07	13.6105	8	5.44	8	8.3545	10.6775	0.606212	5.66495	0.676881	0.358873	0.455961	0.411389	0.551726	0.645283	0.985092	0.555344	0.537074	0.661965	1.40548	2.10531	1.19092	0.894977	2.40258	1.41219	0.96029	1.41219	1.47477	1.88483	0.490966	0.676952	1.59985	1.42886	1.37882	0.46343
La/SSB	4.75	5.2835	3.0535	4.8915	6.0405	5.5	6.819	6.134	3.079	3.2745	0.865993	13.111	17.088	15	18.593	14.9295	8.25	8.1855	8.122	7.6825	8.9595	5.65932e-05	8.07679	0.588105	0.654159	0.378059	0.605625	0.747884	0.680964	0.844272	0.759461	0.381216	0.405421	1.62329	2.11569	1.85717	2.30203	1.84845	1.02145	1.01346	1.0056	0.951183	1.10929	0.594766	0.614267	1.94933	1.0202	1.03279	0.0465421
MDA5	1.6565	2.297	1.615	1.2155	1.4935	1.112	1.284	1	0.9645	1.0085	0.0144754	5.0955	5.215	4.75	3.0685	6.231	2.364	2.189	2	1.911	2.5975	0.00101295	2.33726	0.708736	0.982774	0.69098	0.520053	0.638996	0.475771	0.549361	0.427851	0.412663	0.431488	2.18012	2.23124	2.03229	1.31286	2.66594	1.01144	0.936566	0.855703	0.817624	1.11134	0.708308	0.459427	2.08449	0.946535	0.648626	-0.624542
Myelin-associated glycoprotein	6.9505	16.3885	3.329	8.0525	11.9595	5.018	9.679	11.83	5.062	5.6565	0.494552	15.442	27.7965	7.442	7.493	17.151	28.459	9.4445	29.694	9.523	15.4915	0.569075	12.017	0.57839	1.36378	0.277025	0.670094	0.995217	0.417576	0.805444	0.98444	0.421237	0.470709	1.28502	2.3131	0.61929	0.623534	1.42723	2.36823	0.78593	2.471	0.792462	1.28913	0.776901	0.619881	1.25363	1.54135	0.79789	-0.325738
Myosin	9.8245	8.468	7.7455	8.9515	16.5165	14.63	8.7565	12.6475	5.863	11.371	0.877099	22.1655	26.081	29.5	23.4015	46.9555	20.66	22.3505	20.66	20.1225	20.275	0.0877971	17.0392	0.576583	0.496973	0.45457	0.525348	0.969325	0.85861	0.513904	0.74226	0.34409	0.667345	1.30086	1.53065	1.7313	1.37339	2.75574	1.2125	1.31171	1.2125	1.18096	1.18991	0.60456	0.625242	1.73839	1.22151	1.03421	0.0485286
Nucleolin	0.8485	0.9525	0.5405	0.755	0.46	0.4245	0.458	0.7205	0.4685	0.3285	0.0750277	1.7755	2.8	1	1.432	3.448	2.26	0.8	2.26	3.366	3.392	0.633681	1.36024	0.623787	0.700244	0.397357	0.555049	0.338176	0.312077	0.336705	0.529686	0.344425	0.241502	1.30528	2.05846	0.735165	1.05276	2.53485	1.66147	0.588132	1.66147	2.47456	2.49368	0.522923	0.352879	1.5373	1.77586	0.674821	-0.567424
Nucleosome antigen	5.26	7.33	4.9455	3.532	9.3995	7.769	6.822	6.6645	5.9915	3.5695	0.95664	10.0765	14.2475	14.25	11.0565	21.9035	12.155	7.2235	9.25	8.103	10.4465	0.0623532	8.61677	0.610438	0.850667	0.573939	0.409898	1.09084	0.901614	0.791712	0.773434	0.69533	0.41425	1.16941	1.65346	1.65375	1.28314	2.54196	1.41062	0.838307	1.07349	0.940376	1.21235	0.707156	0.715268	1.66034	1.09503	1.01147	0.0164556
PCNA	8.514	13.8805	4.4755	7.403	5.965	11.121	9.2165	8.069	5.825	5.8605	0.988122	23.7005	35.8195	22.894	37.5	66.6585	27.8275	12.54	19	14.261	21.7925	0.0614448	17.3006	0.492123	0.802315	0.258691	0.427905	0.344787	0.642812	0.532729	0.466401	0.336694	0.338746	1.36993	2.07043	1.32331	2.16756	3.85297	1.60847	0.724832	1.09823	0.824309	1.25964	0.465164	0.463477	2.15684	1.1031	0.996372	-0.00524421
Peroxiredoxin 1	15.3505	8.1075	7.272	13.4765	14.258	6.788	9.501	10.3765	7.8435	6.857	0.0962521	22.143	36.514	24.3255	20.839	70.4185	32.412	30.0205	27	12.664	32.985	0.457833	19.488	0.787689	0.416025	0.373152	0.691528	0.731629	0.348317	0.48753	0.532456	0.402478	0.351857	1.13624	1.87366	1.24823	1.06932	3.61343	1.66318	1.54046	1.38547	0.649835	1.69258	0.600005	0.424528	1.78818	1.3863	0.70754	-0.499115
PL-12	0.6245	0.9435	1.24	1.337	0.7185	1.347	1.916	1.651	1.0235	0.9035	0.131127	2.091	5.1315	1.9995	2.0065	2.8115	1.66	1.209	1.66	1.6435	2.2945	0.112314	1.63536	0.381872	0.576936	0.758241	0.817555	0.439352	0.82367	1.17161	1.00956	0.625855	0.552477	1.27862	3.13784	1.22266	1.22694	1.71919	1.01507	0.739285	1.01507	1.00498	1.40305	0.594791	0.836634	1.71705	1.03549	1.4066	0.492212
PL-7	7.8415	7.176	8.75	8.9345	10.796	5.25	5.7505	8.4055	2.9825	4.2445	0.0149042	20.4455	18.9955	41.66	42.578	42.9925	9.5345	6.9235	8.75	5.5035	13.6635	0.00274927	13.3901	0.585619	0.535918	0.653467	0.667246	0.806266	0.39208	0.429459	0.627739	0.222739	0.316988	1.52691	1.41862	3.11125	3.17981	3.21076	0.712055	0.517061	0.653467	0.411012	1.02042	0.649703	0.397801	2.48947	0.662802	0.612281	-0.707734
PM/Scl-100	3.425	6.403	4.75	4.181	2.9535	5.596	3.75	4.8185	1.822	2.6895	0.523773	11.272	20.8825	6.662	6.704	7.821	6.17	0.694	5.693	9.466	9.568	0.203222	5.99261	0.571537	1.06848	0.792643	0.697693	0.492857	0.933817	0.625771	0.804074	0.304041	0.448803	1.88098	3.48471	1.1117	1.11871	1.30511	1.0296	0.115809	0.950004	1.57961	1.59663	0.724643	0.623301	1.78024	1.05433	0.86015	-0.21734
PM/Scl-75	1.235	2.909	0.7455	1.444	1.3195	1.5605	2.888	1.067	1.4635	0.4835	0.94537	5.394	10.3255	2.4945	2.7435	7.6085	2.0055	3.119	7.336	1.7775	6.81	0.452892	3.12737	0.3949	0.930173	0.238379	0.461729	0.421919	0.498981	0.923458	0.341181	0.467964	0.154603	1.72477	3.30165	0.797634	0.877253	2.43287	0.641273	0.997322	2.34574	0.568368	2.17755	0.48942	0.477237	1.82684	1.34605	0.975108	-0.0363664
POLB	2.964	4.796	4.5	2.53	7.8595	3.1765	2.6855	2.5	2.491	1.6755	0.0701447	12.3415	14.2975	14.66	17.793	18.4175	5.3	4.465	5.3	5.7105	6.214	2.56608e-05	6.65463	0.445404	0.720702	0.676221	0.380187	1.18106	0.477337	0.403554	0.375679	0.374326	0.25178	1.85457	2.14851	2.20298	2.67378	2.76762	0.796438	0.670962	0.796438	0.858125	0.933787	0.680714	0.376535	2.32949	0.81115	0.553147	-0.854266
Ro-52/SSA	3.2085	2.8805	2.75	2.651	2.443	2.702	2.6105	1.9485	2.058	0.2925	0.0920703	8.3835	5.3095	5.6415	3.397	37.0275	7.66	7.66	9.75	6.236	7.2525	0.522782	5.80734	0.552491	0.496011	0.473539	0.456492	0.420675	0.465274	0.449518	0.335524	0.354379	0.0503673	1.4436	0.914275	0.971444	0.58495	6.37599	1.31902	1.31902	1.67891	1.07381	1.24885	0.479841	0.331012	2.05805	1.32792	0.689837	-0.535672
Scl-70	2.668	5.022	2.0365	4.715	2.9755	5.6925	5.3835	4.9235	2.1665	4.2235	0.281029	13.515	17.736	20.25	25.657	23.8465	12.577	9.1185	14.3695	7.1545	14.342	0.010329	9.45969	0.282039	0.530884	0.215282	0.498431	0.314545	0.601764	0.569099	0.520471	0.229024	0.446473	1.42869	1.8749	2.14066	2.71224	2.52085	1.32954	0.963932	1.51902	0.756314	1.51612	0.368236	0.473366	2.13547	1.21698	1.2855	0.362326
Sm	0.422	1.63	1.1805	0.9185	1.0445	1.626	1.33	1.802	0.7895	1.237	0.259614	3.1165	3.227	2.1385	2.4665	4.6605	2.8215	2.168	2.5	1.835	3.347	0.280023	1.92953	0.218706	0.844766	0.611807	0.476023	0.541324	0.842693	0.689287	0.933907	0.409167	0.641089	1.61516	1.67243	1.1083	1.27829	2.41536	1.46227	1.12359	1.29565	0.951009	1.73462	0.538525	0.703229	1.61791	1.31343	1.30584	0.38498
Sm/RNP	5.4195	6.307	1.589	2.4995	3.027	5.218	4.449	3.146	2.8965	3.2505	0.981776	14.055	18.938	17.75	11.753	26.128	21.12	3.09	20.99	17.8425	15.75	0.64722	9.81906	0.551937	0.642322	0.161828	0.254556	0.308278	0.531415	0.453098	0.320397	0.294987	0.33104	1.4314	1.9287	1.80771	1.19696	2.66095	2.15092	0.314694	2.13768	1.81713	1.60402	0.383784	0.386188	1.80514	1.60489	1.00626	0.00900686
SmD	2	2.1935	2.324	2	2.0445	2.338	2.8645	2.9495	1.3755	2.9365	0.251833	5.3385	6.1405	5.199	3.048	24.2405	8.578	7.6085	6.25	3.824	5.557	0.558636	4.71723	0.423978	0.464997	0.492662	0.423978	0.433411	0.49563	0.607242	0.625261	0.291591	0.622505	1.1317	1.30172	1.10213	0.646142	5.13871	1.81844	1.61292	1.32493	0.810645	1.17802	0.447805	0.528446	1.86408	1.34899	1.18008	0.238884
SmD1	3.187	3.033	3.838	2.737	3.1815	2.6545	2.106	2.3315	2.055	4.3525	0.315836	9.424	6.4995	7.6455	7.9395	21.569	12.4095	10.932	9.25	7.464	6.9265	0.691574	6.1834	0.515412	0.490507	0.620694	0.442637	0.514523	0.429295	0.340589	0.377058	0.332342	0.703901	1.52408	1.05112	1.23646	1.284	3.48821	2.00691	1.76796	1.49594	1.2071	1.12018	0.516755	0.436637	1.71677	1.51962	0.84496	-0.243045
SRP54	2.578	4.049	1.6425	3.4	1.3945	2.6365	3.7045	2.683	1.5305	2.016	0.878224	5.5015	8.7885	2.771	4.5875	9.832	9.494	3.365	18.9225	3.268	5.251	0.598993	4.68065	0.550778	0.86505	0.350913	0.726394	0.297928	0.563276	0.791449	0.573211	0.326984	0.430709	1.17537	1.87762	0.592011	0.980098	2.10056	2.02835	0.718917	4.0427	0.698193	1.12185	0.558213	0.537126	1.34513	1.722	0.962224	-0.0555547
ssDNA	24.677	27.4065	29.75	27.4745	40.556	10.9285	7.263	8.66	8.0085	8.5	6.7989e-05	39.3975	62.745	45.1855	48.532	118.845	42	26.8795	42	35.4245	63.8265	0.220393	34.1933	0.721691	0.801516	0.870053	0.803505	1.18608	0.319609	0.21241	0.253266	0.234212	0.248587	1.1522	1.83501	1.32147	1.41934	3.47568	1.22831	0.786104	1.22831	1.03601	1.86664	0.876569	0.253617	1.84074	1.22907	0.289329	-1.78922
T1F1 GAMMA	2.545	3.6	2.383	2.885	5.8695	4.702	7.164	5.569	3.076	2.781	0.277618	8.021	10.3115	4.645	3.8065	10.6335	19.021	6.0785	17.6895	3.8825	6.52	0.392024	6.26005	0.406546	0.575075	0.380668	0.460859	0.937612	0.751112	1.1444	0.889609	0.49137	0.444245	1.2813	1.64719	0.742006	0.608062	1.69863	3.03847	0.970998	2.82577	0.620202	1.04152	0.552152	0.744147	1.19544	1.69939	1.34772	0.430523
Thyroglobulin	4.7935	18.077	4.446	13.457	12.8115	8.5	9.351	11.06	9.964	3.684	0.474964	35.8105	64.8455	43.66	43.964	29.909	32.0365	12.115	20	15.81	21.216	0.0088193	19.8088	0.241988	0.912573	0.224445	0.679343	0.646757	0.429102	0.472062	0.558337	0.503008	0.185978	1.8078	3.27357	2.20407	2.21941	1.50988	1.61728	0.611596	1.00965	0.798129	1.07104	0.541021	0.429697	2.20295	1.02154	0.794233	-0.332365
Topoisomerase I	3.1275	7.011	3.819	4.25	3.1865	4.9645	5.596	5.339	2.085	2.6285	0.882449	14.7575	13.7385	26	52.183	23.15	8	0.9435	15.3875	3.779	12.5735	0.0438867	10.162	0.307764	0.689923	0.375812	0.418225	0.31357	0.488536	0.550679	0.525389	0.205176	0.25866	1.45222	1.35195	2.55855	5.13511	2.2781	0.787247	0.0928459	1.51422	0.371876	1.23731	0.421059	0.405688	2.55519	0.800699	0.963494	-0.0536518
TTG	3.347	2.927	2.5525	4.74	5.553	4.003	7.7415	5.013	2.3505	1.781	0.776276	13.078	19.2195	10.1	18.5	32.3265	10.25	8.576	8.1245	11.2395	14.2495	0.0741001	8.87849	0.376979	0.329673	0.287493	0.533875	0.625444	0.450865	0.871939	0.564623	0.264741	0.200597	1.473	2.16473	1.13758	2.08369	3.64099	1.15448	0.96593	0.915077	1.26592	1.60495	0.430693	0.470553	2.1	1.18127	1.09255	0.127699
U1-snRNP-A	2.1705	3.1195	2.182	1.854	2.9115	0.1	0.1005	0.25	0.2175	0.724	3.97941e-05	33.8695	47.9625	32.66	32.66	16.2585	23.084	29.147	19.33	19.33	6.0005	0.0675476	13.0444	0.166394	0.239146	0.167275	0.14213	0.2232	0.00766615	0.00770448	0.0191654	0.0166739	0.0555029	2.59649	3.67688	2.50376	2.50376	1.2464	1.76965	2.23445	1.48187	1.48187	0.460007	0.187629	0.0213426	2.50546	1.48557	0.113749	-3.13608
U1-snRNP-C	1.901	2.908	1.559	0.7165	2.1965	3.4535	3.8075	2.0785	1.9795	1.08	0.344106	3.466	11.334	2.8045	3.675	13.113	3.91	2.3955	47.246	5.5925	5.3085	0.517739	5.75567	0.330283	0.505241	0.270863	0.124486	0.381624	0.600017	0.661521	0.361122	0.343922	0.187641	0.602189	1.96919	0.487259	0.638501	2.27827	0.67933	0.416198	8.2086	0.97165	0.922308	0.322499	0.430845	1.19508	2.23962	1.33596	0.417872
Vitronectin	3.75	4.6385	2.629	2.394	4.906	2.548	1.547	1.66	2.451	1.4395	0.0148688	8.545	18.245	7.235	7.116	11.0825	6.75	4.4155	8.6825	4.3255	9.7565	0.157923	5.43483	0.689994	0.853477	0.483732	0.440492	0.902697	0.468828	0.284646	0.305438	0.45098	0.264866	1.57227	3.35705	1.33123	1.30933	2.03916	1.24199	0.812445	1.59757	0.795885	1.79518	0.674078	0.354951	1.92181	1.24861	0.526573	-0.925295
[truncated: 2 more columns]
