# Supplementary material for: γδ T cells control humoral immune response by inducing T follicular helper cell differentiation
Source: Nat Commun. 2018 Aug 8;9:3151. doi: 10.1038/s41467-018-05487-9 (PMC6082880; doi:10.1038/s41467-018-05487-9)
Supplement: Supplementary file 5 — Supplementary Data 2 [file 41467_2018_5487_MOESM5_ESM.xlsx]

## Sheet: CXCR5+ vs. CXCR5-
Supplementary Data 2 - Differential gene expression between TCRgd+CXCR5+ vs. TCRgd+CXCR5- cells - p<0.05
Genes	CXCR5-	CXCR5-	CXCR5-	CXCR5+	CXCR5+	CXCR5+	Ratio Log2
Adal	6.96	9.81	6.48	2.06	4.1	3.31	-1.26118
Ahr	18.51	45.89	27.77	7.42	4.1	3.31	-2.43126
App	37.77	41.23	28.55	50.57	55.54	64.12	0.62759
Bcl3	33.92	20.29	13.58	9.47	4.1	1.21	-1.88178
Bid	18.51	42.4	23.04	3.31	6.32	1.21	-2.76314
Blnk	1.93	1.16	1	19.75	4.1	7.83	2.62654
Btla	141.77	122.69	92.4	173.87	145.77	193.24	0.463188
Ccl4	6.96	10.98	18.31	5.36	2.22	3.31	-2.35949
Ccl7	3.11	1.67	1	2.06	4.1	3.31	0.837712
Ccl9	1.18	1	4.91	13.58	22.72	4.52	1.76534
Ccr2	164.88	347.29	161.77	449.25	281.13	408.45	0.906703
Ccr6	130.21	151.78	104.23	332.11	227.81	203.18	0.840282
Cd14	12.74	5.16	9.64	19.75	30.93	11.14	1.88833
Cd1d1	128.29	164.59	127.87	81.4	80.15	140.27	-0.460196
Cd22	3.11	1.16	1.75	79.34	30.93	97.23	3.33143
Cd40	1.93	1.16	1	2.06	4.1	17.76	2.57026
Cd40lg	14.66	24.94	16.73	62.9	26.83	37.63	1.15004
Cd44	187.99	277.47	146	342.39	309.84	269.39	0.502238
Cd48	488.42	576.54	402.18	644.48	674.89	663.39	0.447681
Cd55	31.99	69.16	39.59	120.44	84.25	77.36	0.878394
Cd74	394.05	358.92	165.71	4604.58	1126.08	3302.18	3.03952
Cd79b	85.92	65.67	68.75	286.9	145.77	285.95	1.47093
Cd81	1.93	5.16	5.7	42.35	4.1	37.63	2.25077
Cd83	16.59	12.14	8.06	192.37	76.05	160.13	3.02465
Cebpb	47.4	49.38	38.8	25.91	30.93	47.56	-0.594912
Ciita	1.93	1.16	1	60.85	4.1	17.76	3.73018
Clec4e	1.93	2.83	1	2.06	47.33	14.45	3.71766
Ctsc	166.8	179.71	142.06	171.82	260.62	236.28	0.468192
Ctss	367.09	392.67	328.08	432.81	547.74	732.92	0.600988
Cxcr5	10.81	8.65	10.42	58.79	26.83	57.5	1.95158
Cxcr6	467.23	617.27	405.33	718.46	572.35	732.92	0.636075
Cybb	14.66	5.16	13.58	116.33	71.94	83.98	3.11357
Fcgr2b	18.51	29.59	16.73	99.89	71.94	77.36	2.32086
Fn1	3.11	1.16	6.48	19.75	30.93	24.39	3.19895
Frmpd4	1.93	1.16	1	2.06	4.1	3.31	1.23348
Gpr183	72.44	135.49	67.97	173.87	178.59	140.27	0.501446
H2-Aa	145.62	138.98	72.7	2023.43	539.54	1441.45	3.15544
H2-Ab1	83.99	69.16	36.44	1045.22	268.83	772.65	3.15466
H2-DMa	72.44	73.82	67.18	130.72	84.25	113.78	0.708665
H2-DMb2	18.51	12.14	1	192.37	30.93	166.76	3.55743
H2-Eb1	18.51	20.29	12	428.7	112.96	322.37	3.43222
H2-Ob	55.1	62.18	60.87	184.15	80.15	183.31	1.17295
Hif1a	60.88	90.11	50.62	52.63	47.33	40.94	-0.698793
Icosl	22.36	17.96	18.31	34.13	43.23	31.01	0.64746
Ifitm1	3.11	7.48	6.48	21.8	18.62	21.08	2.09414
Ikbkap	30.07	36.58	38.8	30.02	30.93	24.39	-0.558303
Ikbkg	22.36	27.27	34.07	13.58	26.83	17.76	-0.701412
Il15ra	1.93	2.83	1	2.06	4.1	3.31	0.800421
Il1a	8.88	5.16	5.7	15.64	10.42	17.76	1.21206
Il1b	8.88	1.67	4.91	46.46	30.93	47.56	3.24356
Il1r1	43.55	84.29	33.28	116.33	96.55	60.81	0.710019
Il21	1.93	1.16	1	2.06	4.1	3.31	1.23348
Il23r	151.4	248.37	122.35	295.12	268.83	226.35	0.581903
Il6	1.93	1	1	1.25	6.32	3.31	1.47045
Irf4	20.44	36.58	18.31	95.78	47.33	64.12	0.897752
Irf5	1.93	1.67	1.75	17.69	4.1	31.01	3.55254
Irf8	3.11	1.16	1	23.86	4.1	3.31	2.58577
Jak3	168.73	199.5	205.12	206.76	346.76	259.46	0.456624
Ly86	1.93	1.16	1	60.85	4.1	44.25	4.44926
Map4k1	37.77	54.03	54.57	40.3	30.93	31.01	-0.582668
Mbp	22.36	14.47	15.15	2.06	2.22	1.21	-2.97891
Mif	232.28	336.81	275.27	412.26	445.2	375.34	0.498598
Ms4a1	18.51	21.45	7.27	286.9	63.74	266.08	3.56581
Nos2	20.44	21.45	15.15	27.97	43.23	31.01	0.911915
Notch2	39.7	63.34	34.86	71.12	104.76	87.29	0.880371
Pax5	1.93	2.83	1	42.35	10.42	67.43	3.26775
Pdcd2	14.66	14.47	9.64	2.06	4.1	7.83	-1.64802
Pdgfb	47.4	49.38	25.4	7.42	14.52	7.83	-1.9997
Phlpp2	12.74	9.81	11.21	2.06	6.32	3.31	-1.44
Plaur	68.58	71.49	37.22	130.72	125.27	80.67	0.564728
Prdm1	1.93	1.16	1	2.06	4.1	3.31	1.23348
Ptafr	1.93	1	1	2.06	4.1	3.31	1.09891
Ptpn6	447.97	502.06	431.34	547.9	588.76	640.21	0.294736
Runx1	105.18	147.13	83.73	171.82	178.59	140.27	0.547868
S100a8	47.4	12.14	3.33	5.36	149.88	242.91	3.78112
S100a9	1.93	1.16	1	5.36	71.94	17.76	4.2492
Spn	598.19	728.98	548	710.24	806.15	871.98	0.291631
Syk	14.66	1.67	14.37	81.4	2.22	50.87	2.15512
Tbk1	58.96	58.69	58.51	34.13	35.03	44.25	-0.657434
Tbx21	24.29	28.43	31.71	5.36	18.62	3.31	-1.75212
Tgfb1	257.32	343.8	169.65	299.23	346.76	391.9	0.405105
Tgfbr1	72.44	68	56.93	56.74	47.33	57.5	-0.425145
Tnfrsf14	47.4	74.98	71.91	60.85	43.23	31.01	-0.540361
Tnfsf11	5.03	23.78	7.27	2.06	4.1	3.31	-2.01727
Tyrobp	72.44	56.36	57.72	79.34	100.66	156.82	0.827593
